# Supplementary material for: Association between local public housing authority policies related to criminal justice system involvement and sexually transmitted infection rates
Source: Health Justice. 2021 Nov 17;9:32. doi: 10.1186/s40352-021-00156-4 (PMC8597229; doi:10.1186/s40352-021-00156-4)
Supplement: Supplementary file 2 — Additional file 2. [file 40352_2021_156_MOESM2_ESM.xlsx]

## Sheet: Sheet1
ACOP	COUNTY	STATE	ACOP Year	ACOP Score	HIV Rate 2017	Syphilis 2016 Rate	Chlamydia 2016 Rate	Gonorrhea 2016 Rate
Jefferson County Housing Authority	Jefferson	Alabama		7	25.7	15.1	34.1	9.2
Huntsville Housing Authority	Madison	Alabama	2017	0	14.1	9.9	64.9	25.5
Mobile Housing Board	Mobile	Alabama	2017	0	23.8	9.4	527	110.5
Montgomery Housing Authority	Montgomery	Alabama	2012	0	37.8	8.4	157.6	64
Oakland Housing Authority	Alameda	California	2014	6	14.6	11.2	498.5	185.9
Housing Authority of the County of Contra Costa	Contra Costa	California		2	11	7.6	462	139.7
Housing Authority of the County of Ken	Kern	California	2018	7	21.2	29.1	714.9	202.9
Housing Authority of the County of Monterey	Monterey	California	2009	2	13.6	6.2	416.2	79.3
Housing Authority of the County of San Bernardino	San Bernadino	California	2017	0	12	7.8	540.1	158.7
San Francisco Housing Authority	San Francisco	California	2016	6	31	60.4	945.3	610.3
Housing Authority of the County of San Joaquin	San Joaquin	California	2016	4	10.5	36.6	523.5	157.1
Housing Authority of the City of Santa Barbara	Santa Barbara	California	2017	3	7.2	5.8	516.9	71.7
Housing Authority County of Stanislaus	Stanislaus	California	2017	0	9.8	15.4	446.5	141.5
Boulder Housing Partners	Boulder	Colorado	2014	1	4.3	2.2	388.6	54.2
Denver Housing Authority	Denver	Colorado	2017	4	25.5	15.7	923	289.4
Colorado Springs Housing Authority	El Paso	Colorado	2016	1	5.9	3.6	554.8	138.3
FCHA Public Housing ACOP	Larimer	Colorado	2017	8	4.1	1.2	367.5	37.8
Housing Authority of the City of Bridgeport	Fairfield	Connecticut	2014	6	6.2	3.2	329.2	63.6
Housing Authority of the City of Hartford	Hartford	Connecticut	2014	2	10.5	3.1	471	95.8
Admissions and Continued Occupancy Policy	New Haven	Connecticut	2016	7	12	4.7	451.2	90.5
Gainseville Housing Authority	Alachua	Florida	2014	3	22.9	32.3	860.5	229.3
Housing Authority of the City of Fort Lauderdale	Broward	Florida	2016	0	41.5	15.6	523.5	191.5
Jacksonville Housing Authority	Duval	Florida		6	38.9	11.2	726.6	297.1
Housing Authority of the Lee County, Florida	Lee	Florida	2012	7	12.6	7.7	374.1	75.6
Tallahassee Housing Authority	Leon	Florida	2013	0	25.5	9.4	1153.4	450.3
Palm Beach County Housing Authority	Palm Beach	Florida	2017	7	24.6	6.5	383.4	90.5
St. Petersburg Housing Authority	Pinellas	Florida	2016	6	20.1	19.7	430	164.3
Lakeland Housing Authority	Polk	Florida	2018	0	16.3	7.8	465.3	152.6
Housing Authority of Savannah	Chatham	Georgia	2016	0	32.4	12.2	859.4	291.3
Housing Authority of Fulton County	Fulton	Georgia	2011	2	68.8	40.6	820.5	379.8
Housing Authority of Columbus Georgia	Muscogee	Georgia	2013	7	51.1	18.4	836.6	353.5
The Augusta Housing Authority of the City of Augusta, Georgia	Richmond	Georgia	2017	0	35.2	21.3	905.4	275.5
Chicago Housing Authority	Cook	Illinois	2016	4	20.5	19.4	783.8	259.8
Aurora Housing Authority	DuPage	Illinois	2014	7	5	3.6	258.9	41.8
Peoria Housing Authority	Peoria	Illinois	.	0	5.3	5.4	852.2	323.8
Rockford Housing Comission	Winnebago	Illinois	2016	8	11	2.8	651.4	247.7
Fort Wayne Housing Authority	Allen	Indiana	2015	0	7.9	1.4	597.9	188.1
Indianapolis Housing Authority	Marion	Indiana	2016	6	29.4	14.7	1045.2	429.2
Housing Authority of the City of Evansville	Vanderburgh	Indiana	2014	7	.	2.7	510.8	173.2
Springfield Housing Authority	Hampden	Massachusetts	2015	5	11	7.9	480.6	103
Boston Housing Authority	Suffolk	Massachusetts	2015	7	23.3	10	300	87.5
Lansing Housing Comission	Ingham	Michigan	2014	4	10.1	4.9	651.9	229.7
Grand Rapids Housing Commission	Kent	Michigan	2011	7	8.6	3.8	524.5	115
Ann Arbor Housing Commission	Washtenaw	Michigan	2012	0	5.6	4.7	470.6	112
Detroit Housing Commission - ACOP	Wayne	Michigan	2016	3	22	9	800.4	281.3
Minneapolis Public Housing Authority	Hennepin	Minnesota	2017	7	12.5	13.9	619.3	200.7
Olmstead County Housing & Redevelopment Authority (OCHRA)	Olmstead	Minnesota	2018	3	3.9	1.3	427.9	73.3
Public Housing Agency of the City of Saint Paul	Ramsey	Minnesota	2018	6	10.6	6.7	575.5	167.6
Columbia Housing Authority	Boone	Missouri	2015	3	11.9	3.4	667	109.2
Housing Authority of the City of Springfield, Missouri	Greene	Missouri	2015	0	4.5	2.4	667.5	251.3
St. Louis Housing Authority	St. Louis	Missouri	2017	5	43.3	26.9	1279.4	750.4
Housing Authority of the City of Omha	Douglas	Nebraska	2010	5	.	6.4	664.5	254.9
Lincoln Housing Authority	Lancaster	Nebraska	2016	7	.	2.9	546.9	95.6
Southern Nevada Regional Housing Authority	Clark	Nevada	2017	6	24.3	18.8	537.3	172.7
The Housing Authority of the City of Reno	Washoe	Nevada	2017	7	8.8	7.4	492.3	133.8
Newark Housing Authority	Essex	New Jersey	2017	0	45.2	12.3	718.1	220.6
Jersey City Housing Authority	Hudson	New Jersey	2018	1	26.8	15.3	446.3	105.2
Buffalo Municipal Housing Authority	Erie	New York	2014	0	11.5	6.5	563.7	203.1
Syracuse Housing Authority	Onondaga	New York	2013	8	5.3	4.9	558.6	214.7
Municipal Housing Authority for the City of Yonkers	Westchester	New York	2017	0	14.4	7.8	389.6	59.9
Fayetteville Metropolitan Housing Authority	Cumberland	North Carolina	2014	6	.	15.4	1036.9	383.8
The Housing Authority of the City of Durham	Durham	North Carolina	2015	1	.	21.9	805.1	320
The Housing Authority of the City of Winston-Salem	Forsyth	North Carolina		8	.	15.4	711.1	283.7
Charlotte Housing Authority Public Housing Program	Mecklenburg	North Carolina	2013	0	30.3	28.5	770.6	268.6
Wilmington Housing Authority	New Hanover	North Carolina	2011	7	.	2.7	531	215.1
Cuyahoga Metropolitan Housing Authority	Cuyahoga	Ohio	2018	7	14.7	11.1	803.4	298.1
Columbus Metropolitan Housing Authority	Franklin	Ohio	2009	7	22.3	22.8	775.9	339
Cincinnati Metropolitan Housing Authority	Hamilton	Ohio	2017	6	28.2	6.4	856.2	354.9
Lucas Metropolitan Housing Authority	Lucas	Ohio	2014	0	12	4.4	701.7	253.6
Akron Metropolitan Housing Authority	Summit	Ohio	2017	5	9.3	7	602.1	225.8
Oklahoma City Housing Authority	Oklahoma	Oklahoma	2016	0	17.4	16.6	678.8	284
Housing Authority of the City of Tulsa	Tulsa	Oklahoma		7	13.1	4.8	645.9	269.5
Housing and Community Services Agency of Lane County	Lane	Oregon		0	3.1	3.9	446.7	77.4
Salem Housing Authority	Marion	Oregon	2017	3	4.6	4.5	514.4	104.9
Home Forward Housing Authority	Multnomah	Oregon	2016	5	11.8	20.9	640.9	248.8
Washington County, Oregon Department of Housing Services	Washington	Oregon	2016	3	5.3	8.5	393	79.6
Housing Authority of the City of Pittsburgh	Allegheny	Pennsylvania	2018	5	9.1	7.1	489.2	164
Allentown Housing Authority	Lehigh	Pennsylvania	2013	5	11.7	1.7	448.9	68.5
Philadelphia Housing Authority	Philadelphia	Pennsylvania	2015	7	37.7	27.3	1275.5	444.5
Housing Authority of the City of Charleston	Charleston	South Carolina	2014	5	23.7	3.1	746.5	173.1
Housing Authority of the City of Columbia	Richland	South Carolina	2016	7	30.5	19.7	871.4	296
Chattanooga Housing Authority	Hamilton	Tennessee	2017	7	12.1	0	279.2	25.2
Knoxville Housing Authority	Knox	Tennessee	2017	8	12.8	4.9	533.3	207.4
Memphis Housing Authority	Shelby	Tennessee	2015	6	31.8	15.9	835.5	311.7
San Antonio Housing Authority	Bexar	Texas	2016	6	22.5	11.8	723.2	236.1
Housing Authority City of Brownsville	Cameron	Texas	2015	0	18.2	0.9	485.6	56.4
Plano Housing Authority	Collin	Texas	2016	1	10	3.9	696.2	225.1
Dallas Housing Authority	Dallas	Texas	2018	5	38.5	13	478.4	180
Housing Authority of the City of El Paso	El Paso	Texas	2015	5	22.1	15.1	364.8	33.5
Houston Housing Authority	Harris	Texas	2017	8	29.6	7.9	613.6	187.2
Housing Authority of the City of Beaumont, Texas	Jefferson	Texas	2014	8	26.5	8.3	578.4	219
Lubbock Housing Authority	Lubbock	Texas	2018	0	13.9	14.4	724.7	278.2
Fort Worth Housing Authority	Tarrant	Texas	2014	6	17.3	6.3	465.6	158.1
Housing Authority of San Angelo	Tom Green	Texas	2016	6	8.2	3.4	596.9	210.8
Housing Authority of the City of Austin	Travis	Texas	2016	5	21.5	23.6	732.5	236.9
Housing Authority of the City of Laredo	Webb	Texas	2017	3	14.4	1.5	411.9	42.3
Chesapeake Redevelopment Housing Authority	Chesapeake	Virginia		6	9.5	10.2	590	162.7
Norfolk Redevelopment and Housing Authority	Norfolk	Virginia	2015	5	33.7	23.5	1319.4	429.4
Newport News Redevelopment and Housing Authority	Warwick	Virginia	2016	6	.	21.4	1020.4	395.3
Hampton Redevelopment and Housing Authority	#N/A	Virginia	2015	4	30.6	21.3	1038.4	359.1
Richmond Redevelopment and Housing Authority	#N/A	Virginia	2016	6	31.1	22.7	1358.2	627.8
Tacoma Housing Authority	Pierce	Washington	2014	0	6.8	6.6	588.3	140.6
Everett Housing Authority	Snohomish	Washington	2014	6	4.9	6.2	323.5	78.6
Spokane Housing Authority	Spokane	Washington	2015	0	5.6	12.2	501.1	105.1
Green Bay Housing Authority	Brown	Wisconsin	2012	2	.	0.8	453	39.4
Community Development Authority of the City of Madison	Dane	Wisconsin	2017	0	5.7	5.7	440.2	81.7
Housing Authority of the City of Milwaukee	Milwaukee	Wisconsin	2016	5	17.1	4.9	1122.5	448.8
